# Supplementary material for: Interactive Visualization Applications in Population Health and Health Services Research: Systematic Scoping Review
Source: J Med Internet Res. 2022 Feb 18;24(2):e27534. doi: 10.2196/27534 (PMC8900899; doi:10.2196/27534)
Supplement: Multimedia Appendix 4 [file jmir_v24i2e27534_app4.xlsx]

## Sheet: MMA-4-Data 
Serial	Author and year	Data source	Dataset-multiple or single	Structured	Unstructured	Semi-structured	Registry	Administrative	EMR/EHR-Electronic health/medical record	Spatiotemporal/geospatial/GIS-geographic information system	Sensor	Web/Social media	Primary Vis tool
1	Alibrahim et al. 2014 [38]	Survey data on substance abuse treatment episodes (2006-2011) from 200 programs partially funded by the Los Angeles County, Department of Public Health, Substance Abuse Prevention and Control	Multiple datasets	x				x					Not mentioned
2	Barrento et al. 2017 [39]	Eurostat database between 2006 and 2015 on population, physical and technical resources, hospital indicators, ambulatory care, preventive services in Portugal	Single dataset	x				x					MS Power BI
3	Basole et al. 2015 [40]	5,784 pediatric emergency department visits related to asthma over a 13-month pe- riod	Single dataset	x				x	x				Not mentioned
4	Becnel et al. 2019 [41]	3,535 APRNs in the state of Louisiana registered by Louisiana State Board of Nursing	Single dataset	x				x		x			SQL
5	Benitez et al. 2017 [42]	252 questions from 214 students from 9 classrooms across 3 different secondary schools; 145,520 responses in total.	Single dataset			x		x				x	SigmaJS
6	Ben Ramadan et al. 2017 [43]	Census American Community Survey (ACS), Population Estimation Program (PEP), Missouri Cancer Registry (MCR), Census Bureau's Cartographic Boundary Files	Single dataset	x			x	x		x			Instant Atlas
7	Ben Ramadan et al. 2018 [44]	US Census Bureau’s cartographic boundary files for 115 counties in Missouri; Missouri Cancer Registry database from 2004 through 2010.	Single dataset	x			x	x		x			Instant Atlas
8	Bieh-Zimmert et al. 2013 [45]	Public data set from German Centre for Cancer Registry for 1999 through 2008	Single dataset	x			x						D3.JS
9	Bjarnadottir et al. 2016 [46]	Prescription data gathered by commercially insured members (790,609 individuals between October 1, 2008 to September 30, 2010)	Single dataset	x				x					Not mentioned
10	Brownstein et al. 2010 [47]	87,000 reports from multiple sources: WHO, CDC, Public Health Agency of Canada, news media, mailing lists, individual users, formal announcements for tracking H1N1 infections	Multiple datasets			x		x				x	Not mentioned
11	Cesario et al. 2012 [48]	Cases of Leishmaniasis reported in the Southwestern Amazon region from 1999 to 2011, containing demographics (age, gender), disease information, geographical (place of notification, place where infection occurred, setting whether urban or rural).	Single dataset	x				x		x			Open Street Map
12	Chui et al. 2011 [49]	National Influenza and salmonellosis hospitalization (1991-2004); confirmed salmonellosis cases reported (2004-05) at regional level; asthma related hospital visits for children (0-18) (1997-2006) at regional level.	Multiple datasets	x				x	x				Not mentioned
13	Haque et al. 2014 [50]	Database of Northern Health covering a population of ~300,000, land ~600,000 sq. km, and both primary and secondary health services.	Single dataset	x				x		x			QuantumGIS
14	Happe et al. 2018 [51]	French nationwide health record database or SNDS (Système National des Données de Santé); linked with national hospital-discharge summary database that covers 98.8% French population (66.6.m).	Multiple datasets	x				x	x				Not mentioned
15	Henley et al. 2018 [52]	U.S. Cancer Statistics data using ICD 10. Specifically, CDC’s National Center for Health Statistics’ National Vital Statistics System (NVSS) for 2015. 104,992 new invasive lung cancer cases, 70,073 deaths, 185,759 living with lung cancer.	Single dataset	x			x	x					Not mentioned
16	Hosseinpoor et al. 2018 [53]	2015 Indonesian National Socio-Economic Survey (SUSENAS)	Single dataset	x				x					R/R-Shiny
17	Hsu et al. 2018 [54]	Three data types: air quality metrics, self-reported health symptoms, and personal stories with images from 2014-18.	Multiple datasets			x		x			x		Python
18	Iyer et al. 2017 [55]	NCI SEER (Surveillance, Epidemiology, and End Results) program's epidemiological data on the incidence and survival of cancer in the United States.	Single dataset	x				x					RESTful API
19	Jia et al. 2015 [56]	1. Physician referral data from Centers for Medicare and Medicaid Services (CMS) [time period not mentioned in paper] and 2. National Plan and Provider Enumeration System containing profiles of physicians.	Multiple datasets	x				x		x			Google maps API
20	Kaushal et al. 2018 [57]	Proprietary insurance claims data with more than 100,000 records	Single dataset	x				x					Not mentioned
21	Kirtland et al. 2014 [58]	National Diabetes Surveillance System (NDSS) data, 1994-2004	Single dataset	x				x		x			Instant Atlas
22	Ko et al. 2018 [59]	1,550,273 prescriptions of 204,917 hypertensive outpatients prescribed antihypertensive drugs	Single dataset	x				x					Tableau
23	Krause et al. 2015 [60]	Publicly available datasets related to population statistics, socio-demographic data, and health services information, from sources such as the U.S. Census Bureau and the Health Resources and Services Administration	Single dataset	x				x		x			Tableau
24	Kubasek et al. 2013 [61]	1.6 million records fromn the National Oncological Registry since 1977.	Single dataset	x			x						Not mentioned
25	Lanzarone et al. 2017 [62]	20 active nurses at aroundMerate (Lecco, Italy) spread over 450 square kilometers	Single dataset			x				x			Java-based app
26	Lopez-DeFede et al. 2011 [63]	Cases of syphilis, gonorrhea, and chlamydia cases diagnosed in the years 2006–2008 per county from the South Carolina Department of Health and Environmental Control (SC DHEC).	Single dataset	x				x					ArcGIS
27	Mahler et al. 2015 [64]	714 health facilities and outreach data on voluntary male circumcision for 267,917 men	Single dataset	x				x		x			Google maps API
28	Marshall et al. 2017 [65]	Overdose deaths (Rhode Island Office of State Medical Examiners, Rhode Island Department of Corrections), emergency visits for overdoses, admissions for substance use, naloxane distribution in Rhode Island.	Multiple datasets	x				x	x				Tableau
29	Martinez et al. 2016 [66]	Two case studies using two databases. UN World Population Prospects and the mortality data from the Pan American Health Organization (PAHO); US National Vital Statistics annual mortality data.	Multiple datasets	x				x					Not mentioned
30	Mitrpanont et al. 2017 [67]	Database of R2R Thailand 4,000 health research projects; data consists of 77 columns including project name, researcher, disease, symptom, procedure, treatment, area, medical center, etc.	Single dataset	x					x	x			Not mentioned
31	Moni et al. 2015 [68]	US Medicare claims database containing medical records of 13,039,018 patients using ICD-9.	Single dataset	x				x	x				Java-based app
32	Monsen et al. 2015 [69]	A number of datasets are mentioned but Not mentioned if they are part of a single hospital or system (public health nursing intervention data set of 208 clients; 50 participants having surgery with anesthesia between May and December 2014, single client; two clients.)	Multiple datasets	x					x				Tableau
33	Monsivais et al. 2018 [70]	Base data: 2011 UK census. 1. ‘Census 2011 Cycling’ and ‘Go Dutch’ at the small area (LSOA) level for case study 1. 2. Food environment assessment tool (Feat) data on tracking 7000 page views, from 3,250 visitors across 61 countries during the first 5 weeks of Feat being publicly available for case study 2.	Multiple datasets			x		x		x			ArcGIS
34	Mozumder et al. 2018 [71]	Cancer registry data from the National Cancer Registration and Analysis Service (NCRAS) by Public Health England from 1995 - 2013.	Single dataset	x			x						D3.JS
35	Ortiz-Zuazaga et al. 2015 [72]	Mortality data for 208 from the Puerto Rico Institute of Statistics website	Single dataset	x				x					AtlasPR
36	Pachauri et al. 2014 [73]	Maternal, child, and public health data for the program, Ananya funded by B&MG Foundation [timeline not mentioned.]	Single dataset	x				x					D3.JS
37	Palmer et al. 2019 [74]	Trust EHR database in a borough of London, between April 2014 and August 2016 (name not specified)	Single dataset	x					x				Gephi
38	Pickle et al. 2010 [75]	USA's National Cancer Institute data on cervical cancer mortality rates and the proportion of female residents who had had a Pap smear for cervical cancer detection in the previous 3 years. Sally - https://gis.cancer.gov/tools/data_sources.html	Single dataset	x			x	x					R/R-Shiny
39	Pike et al. 2017 [76]	Statistics Canada, Drowning Prevention Research Centre, Canadian Injury Reporting and Prevention Program, Canadian Institutes of Health information (2006-11)	Multiple datasets	x				x	x				Tableau
40	Podgornik et al. 2007 [77]	U.S Influenza Surveillance System managed by CDC from 2004 to 2007	Single dataset	x				x					SAS BI
41	Pur et al. 2007 [78]	Four: Slovenian Social Security databases; database for physicians and dentists; National Institute of Public Health database; Statistics Bureau	Multiple datasets	x				x					Pajek
42	Raghupathi et al. 2018 [79]	CDC dataset for 2012 to 2014; key variables included chronic condition, mental health, behavior habits, preventative health, and demographics.	Single dataset	x				x					SQL
43	Ratwani et al. 2015 [80]	Patient Safety Event Reporting System of MedStar Health consisting of 3300 licensed beds, 5600 affiliated physicians, 166 000 annual inpatient admissions, and 1.6 million annual outpatient visits.	Single dataset			x		x	x				Tableau
44	Rodriguez-Fernandez et al. 2016 [81]	EHR data of two clinics for 2013; 21,513 men and 1037 women	Single dataset	x					x				Circos
45	Rowlingson et al. 2013 [82]	Open source publicly available databases. Prescription dispensing data, NHS information centre - addresses of prescribing locations, NHS information centre - Demographics of English GP practices, Indicators.ic.nhs.uk - and dataset of postcodes with OSGB grid reference coordinates available from from ordancesurvey.co.uk	Multiple datasets	x				x	x	x			Open Street Map
46	Semple et al. 2013 [83]	Cardiac Arrest Registry to Enhance Survival (CARES) database; census for neighbourhood maps.	Single dataset	x			x			x			ArcGIS
47	Shen et al. 2018 [84]	Medicare FFS administrative claims data from 2006 to 2016	Single dataset	x				x					Not mentioned
48	Sims et al. 2011 [85]	Four datasets: (i) Annual Listing of Foodborne Disease Outbreaks, United States (OutbreakNet); (ii) the Cholera and Other Vibrio Illness Surveillance System (COVIS); (ii) the Foodborne Diseases Active Surveillance Network (FoodNet); and (iv) Epidemiological characteristics of Vibrio parahaemolyticus Infections in the United States, 1973–1998.	Multiple datasets			x		x		x			Tableau
49	Sopan et al. 2012 [86]	Healthcare data from HRR and demographic data from Census. [timeline Not mentioned.]	Single dataset	x				x		x			pChart (PHP)
50	Toyoda et al. 2015 [87]	Two databases: 1. National Health Insurance of Gunma Prefecture (insurers: 35; insured under the age of 75: 300,000) 2. Medical Care Insurance for the elderly aged 75 and over (insurer: 1; insured 75 and over: 400,000) during the month of May in 2009, 2010, 2011 and 2012.	Multiple datasets	x				x					D3.JS
51	Tsoi et al. 2018 [88]	WHO global cancer registries data from 20 years	Single dataset	x			x						IBM Watson Analytics
52	Valdiserri et al. 2018 [89]	US census data (metropolitan statistical area and county level) and 2012 county-level HIV prevalence data from AIDSVu	Single dataset	x			x	x					Not mentioned
53	van der Corput et al. 2014 [90]	EHR data of Kempenhaeghe Institute for Epileptology from last 20 years (inferred).	Single dataset	x					x				Three table view (3TV)
54	Wang et al. 2011 [91]	Not mentionedly stated datasets. Eight case studies mentioned. Number of patients varied from 200 to 51,000 based on EHR data of MedStar Health.	Multiple datasets			x		x	x				Lifelines2
55	Wang et al. 2018 [92]	Inpatient admissions data from MarketScan Commercial Claims and Encounters Database, during 2010 to 2014 and Metropolitan Statistical Areas from Census data.	Single dataset	x				x	x				D3.JS
56	Zhang et al. 2011 [93]	No clear dataset. Some disease database in Mekong subregion in China is used.	Single dataset	x				x		x			CNGI
	x=applicable category.
