# Supplementary material for: Interactive Visualization Applications in Population Health and Health Services Research: Systematic Scoping Review
Source: J Med Internet Res. 2022 Feb 18;24(2):e27534. doi: 10.2196/27534 (PMC8900899; doi:10.2196/27534)
Supplement: Multimedia Appendix 5 [file jmir_v24i2e27534_app5.xlsx]

## Sheet: MA5-visual pres n func
#	Author and year	Primary Vis presentation	Functional type	Bar chart	Bubble chart	Color coded map, Choropleth map	Flowchart	GIS map	Heat map	Image plot	Line graph	Map with graphics	Multimorbidity wheel	Network diagram	Parallel coordinates plot	Pie chart	Pyramid	Radar chart	Ring map	Sankey, chord	Scatter plot	Speedometer	Stacked bar chart	Stacked plot	Stream graph	Sunburst	Timeline, time series plot, histogram, trend	Tree map	Trend chart	Venn diagram	Whisker plots, box plots
1	Alibrahim et al. 2014 [38]	Arc	Part to whole								x					x						x
2	Barrento et al. 2017 [39]	Area chart	Change over time								x
3	Basole et al. 2015 [40]	Sankey	Flow				x													x	x		x					x
4	Becnel et al. 2019 [41]	Thematic map	Spatial			x
5	Benitez et al. 2017 [42]	Network map	Flow	x										x
6	Ben Ramadan et al. 2017 [43]	Choropleth	Spatial	x		x										x					x
7	Ben Ramadan et al. 2018 [44]	Choropleth	Spatial	x		x										x					x
8	Bieh-Zimmert et al. 2013 [45]	Sankey	Flow																	x
9	Bjarnadottir et al. 2016 [46]	Event timeline	Change over time			x																					x
10	Brownstein et al. 2010 [47]	Thematic map	Spatial			x
11	Cesario et al. 2012 [48]	Thematic map	Spatial									x
12	Chui et al. 2011 [49]	Event timeline	Change over time							x							x										x
13	Haque et al. 2014 [50]	Bar	Magnitude	x		x										x	x
14	Happe et al. 2018 [51]	Event timeline	Change over time			x											x									x	x			x
15	Henley et al. 2018 [52]	Choropleth	Spatial			x
16	Hosseinpoor et al. 2018 [53]	Dot strip plot	Ranking	x
17	Hsu et al. 2018 [54]	Choropleth	Spatial						x						x
18	Iyer et al. 2017 [55]	Scatterplot matrix	Correlation																		x
19	Jia et al. 2015 [56]	Thematic map	Spatial									x
20	Kaushal et al. 2018 [57]	Sankey	Flow
21	Kirtland et al. 2014 [58]	Choropleth	Spatial	x	x	x																					x
22	Ko et al. 2018 [59]	Thematic map	Spatial	x	x													x										x			x
23	Krause et al. 2015 [60]	Thematic map	Spatial									x
24	Kubasek et al. 2013 [61]	Choropleth	Spatial			x																					x
25	Lanzarone et al. 2017 [62]	Thematic map	Spatial									x
26	Lopez-DeFede et al. 2011 [63]	Ring map	Spatial																x
27	Mahler et al. 2015 [64]	Choropleth	Spatial					x				x
28	Marshall et al. 2017 [65]	Choropleth	Spatial			x
29	Martinez et al. 2016 [66]	Choropleth	Spatial	x		x					x
30	Mitrpanont et al. 2017 [67]	Choropleth	Spatial	x				x						x
31	Moni et al. 2015 [68]	Network map	Flow											x
32	Monsen et al. 2015 [69]	Heat map	Spatial						x		x				x										x	x
33	Monsivais et al. 2018 [70]	Choropleth	Spatial			x
34	Mozumder et al. 2018 [71]	Line	Change over time								x													x
35	Ortiz-Zuazaga et al. 2015 [72]	Choropleth	Spatial			x
36	Pachauri et al. 2014 [73]	Thematic map	Spatial																								x
37	Palmer et al. 2019 [74]	Network map	Flow											x						x						x
38	Pickle et al. 2010 [75]	Choropleth	Spatial			x															x
39	Pike et al. 2017 [76]	Event timeline	Change over time	x							x
40	Podgornik et al. 2007 [77]	Choropleth	Spatial			x																	x
41	Pur et al. 2007 [78]	Network map	Flow								x			x							x
42	Raghupathi et al. 2018 [79]	Choropleth	Spatial	x		x															x
43	Ratwani et al. 2015 [80]	Table	Distribution	x																									x
44	Rodriguez-Fernandez et al. 2016 [81]	Circular weighted graph	Flow										x
45	Rowlingson et al. 2013 [82]	Choropleth	Spatial						x												x
46	Semple et al. 2013 [83]	Choropleth	Spatial			x																					x
47	Shen et al. 2018 [84]	Event timeline	Change over time						x																				x
48	Sims et al. 2011 [85]	Event timeline	Change over time								x									x
49	Sopan et al. 2012 [86]	Choropleth	Spatial					x
50	Toyoda et al. 2015 [87]	Parallel coordinates	Magnitude												x			x			x										x
51	Tsoi et al. 2018 [88]	Choropleth	Spatial			x					x
52	Valdiserri et al. 2018 [89]	Thematic map	Spatial
53	van der Corput et al. 2014 [90]	Column bars	Ranking																								x
54	Wang et al. 2011 [91]	Event timeline	Change over time	x							x
55	Wang et al. 2018 [92]	Histogram	Distribution	x		x															x
56	Zhang et al. 2011 [93]	Thematic map	Spatial			x		x				x
	x=applicable category.
